# Supplementary material for: RNA-guided transcriptional silencing in vivo with S. aureus CRISPR-Cas9 repressors
Source: Nat Commun. 2018 Apr 26;9:1674. doi: 10.1038/s41467-018-04048-4 (PMC5920046; doi:10.1038/s41467-018-04048-4)
Supplement: Supplementary file 3 — Supplementary Data 1–9 [file 41467_2018_4048_MOESM3_ESM.xlsx]

## Sheet: Supp Data 1
Supplementary Data 1. Top 100 genes with significantly altered gene expression by p-value for RNA-sequencing of liver tissue from mice treated with AAVs expressing dSaCas9KRAB and Pcsk9-targeting gRNA compared to AAV expressing dSaCas9KRAB alone by DESeq.
Gene Name	Transcript	Mean Signal	log2(Fold Change)	p-value	FDR
prostaglandin D2 synthase (brain)(Ptgds)	NM_008963	16.28	2.47	7.58e-06	0.27
solute carrier family 13, member 3(Slc13a3)	NM_054055	379.69	-1.46	5.82e-05	1
transcription factor 7 like 2, T cell specific, HMG box(Tcf7l2)	NM_001331146	23.27	1.45	0.00256	1
dSaCas9-KRAB	dSaCas9-KRAB	3005.93	-1.69	0.00324	1
sulfotransferase family 2A, member 7(Sult2a7)	NM_001184981	41.09	-1.49	0.00368	1
pluripotency associated transcript 10(Platr10)	NR_040539	4.78	2.61	0.00381	1
proprotein convertase subtilisin/kexin type 9(Pcsk9)	NM_153565	1935.3	-1.48	0.00496	1
ATPase, class I, type 8B, member 5(Atp8b5)	NM_177195	44.42	-1.16	0.00605	1
benzodiazepine receptor associated protein 1(Bzrap1)	NM_172449	12.18	-1.59	0.00749	1
calpain 11(Capn11)	NM_001013767	26	-2.75	0.00813	1
polo-like kinase 3(Plk3)	NM_013807	978.09	-0.96	0.00827	1
RIKEN cDNA 9530062K07 gene(9530062K07Rik)	NR_131013	6.48	1.77	0.00878	1
RUN domain containing 3B(Rundc3b)	NM_198620	17.52	-1.29	0.00928	1
polo-like kinase 3(Plk3)	NM_001313916	909.99	-0.94	0.0101	1
Scl/Tal1 interrupting locus(Stil)	NM_009185	6.88	-1.92	0.0102	1
receptor (calcitonin) activity modifying protein 1(Ramp1)	NM_001168392	3.07	-2.41	0.0118	1
major urinary protein 6(Mup6)	NM_001081285	53.7	1.12	0.012	1
NIPA-like domain containing 1(Nipal1)	NM_001081205	171.55	0.9	0.0125	1
X-linked Kx blood group related, X-linked(Xkrx)	NM_183319	2249.78	2.28	0.013	1
oocyte expressed protein(Ooep)	NM_026480	3.9	2.14	0.0166	1
cytokine inducible SH2-containing protein(Cish)	NM_001317354	287.34	-1.57	0.0175	1
predicted gene 5607(Gm5607)	NR_027975	60.2	0.91	0.0181	1
arylsulfatase B(Arsb)	NM_009712	2290.43	0.89	0.0185	1
major urinary protein 17(Mup17)	NM_001200006	10567.3	1.26	0.019	1
fragile X mental retardation 1 neighbor(Fmr1nb)	NM_001166619	7.08	-1.68	0.0192	1
RIKEN cDNA D030047H15 gene(D030047H15Rik)	NR_033548	3	2.42	0.0207	1
RIKEN cDNA 4931431C16 gene(4931431C16Rik)	NR_045807	3.72	-2.13	0.0208	1
cyclin-dependent kinase inhibitor 2B (p15, inhibits CDK4)(Cdkn2b)	NM_007670	6.07	-1.72	0.0211	1
RIKEN cDNA 5430440P10 gene(5430440P10Rik)	NR_045859	4.57	1.94	0.0221	1
chymotrypsin C (caldecrin), opposite strand(Ctrcos)	NR_040641	7.31	1.6	0.0221	1
RIKEN cDNA 5430402O13 gene(5430402O13Rik)	NR_015581	8.01	1.5	0.0233	1
major urinary protein 15(Mup15)	NM_001200004	13975.9	0.97	0.0242	1
kelch-like 4(Klhl4)	NM_001290477	15.43	-1.14	0.0244	1
RIKEN cDNA 4930512M02 gene(4930512M02Rik)	NM_001305143	285.27	0.8	0.0251	1
interferon activated gene 211(Ifi211)	NM_001301745	42.72	-0.96	0.0252	1
major urinary protein 1(Mup1)	NM_001163011	10911.4	0.91	0.0253	1
LysM, putative peptidoglycan-binding, domain containing 2(Lysmd2)	NM_027309	25.06	1.08	0.0255	1
CD200 receptor 4(Cd200r4)	NM_207244	15.44	-1.2	0.026	1
D4, zinc and double PHD fingers family 1(Dpf1)	NM_013874	9.76	1.73	0.0265	1
breast carcinoma amplified sequence 3, opposite strand 1(Bcas3os1)	NR_045875	16.46	1.03	0.0266	1
peroxisome proliferator activated receptor gamma(Pparg)	NM_001308352	81.17	-0.85	0.0271	1
monocyte to macrophage differentiation-associated 2(Mmd2)	NM_175217	27.28	0.96	0.0274	1
leukocyte immunoglobulin-like receptor, member 4B(Lilr4b)	NM_008147	15.28	-1.11	0.028	1
major urinary protein 12(Mup12)	NM_001199995	13268.6	0.88	0.0284	1
major urinary protein 7(Mup7)	NM_001134675	16568.5	0.92	0.0284	1
pleckstrin homology like domain, family A, member 3(Phlda3)	NM_013750	70.64	-0.83	0.029	1
potassium channel, subfamily K, member 13(Kcnk13)	NM_001164427	4.3	1.87	0.0297	1
meiosis-specific nuclear structural protein 1(Mns1)	NM_008613	6.43	1.66	0.0301	1
cytochrome c oxidase assembly protein 16(Cox16)	NR_132135	39.83	0.95	0.0311	1
major urinary protein LOC100048885(Gm2083)	NM_001134644	9766.99	0.87	0.0312	1
predicted gene 4922(Gm4922)	NM_177706	2.91	2.37	0.0314	1
B cell leukemia/lymphoma 6(Bcl6)	NM_009744	1228.67	1.36	0.0326	1
prostaglandin D receptor(Ptgdr)	NM_008962	4.26	1.71	0.0327	1
RIKEN cDNA 4932411N23 gene(4932411N23Rik)	NM_177705	5.07	1.7	0.0329	1
major urinary protein 1(Mup1)	NM_031188	13561.2	0.87	0.033	1
ATP/GTP binding protein-like 3(Agbl3)	NM_001289657	8.94	-1.32	0.0333	1
lectin, galactose binding, soluble 4(Lgals4)	NM_010706	302.48	0.77	0.0334	1
major urinary protein 1(Mup1)	NM_001163010	7572.32	0.94	0.0334	1
predicted gene 15401(Gm15401)	NR_040421	18.44	1.06	0.0338	1
Alstrom syndrome 1, pseudogene 2(Alms1-ps2)	NR_040440	8.28	1.37	0.035	1
cytokine inducible SH2-containing protein(Cish)	NM_009895	382.71	-1.46	0.0357	1
vacuolar protein sorting 37D(Vps37d)	NM_177574	5.56	1.55	0.036	1
epithelial splicing regulatory protein 1(Esrp1)	NM_001290383	2.77	-2.24	0.0362	1
RIKEN cDNA 9330159F19 gene(9330159F19Rik)	NM_001162537	6.36	1.46	0.0363	1
major urinary protein 11(Mup11)	NM_001164526	16839.3	0.79	0.0369	1
matrix metallopeptidase 27(Mmp27)	NM_001310717	8.38	-1.23	0.0375	1
CUGBP, Elav-like family member 2(Celf2)	NM_001110229	61.93	0.84	0.0381	1
major urinary protein 13(Mup13)	NM_001134674	10849.8	0.77	0.0384	1
major urinary protein 2(Mup2)	NM_001045550	10126.2	0.75	0.0384	1
ankrin repeat and ubiquitin domain containing 1(Ankub1)	NM_001033349	7.46	1.43	0.0392	1
major urinary protein 14(Mup14)	NM_001199999	18133.8	0.74	0.0399	1
geranylgeranyl diphosphate synthase 1(Ggps1)	NR_138555	21.48	0.99	0.0399	1
dysbindin domain containing 1(Dbndd1)	NM_001170975	5.14	-1.63	0.0402	1
ataxin 1(Atxn1)	NM_001199305	280.54	0.76	0.0409	1
ataxin 1(Atxn1)	NM_001199304	268.65	0.84	0.041	1
immune system released activating agent(Israa)	NM_001309430	17.61	1.38	0.0413	1
major urinary protein 8(Mup8)	NM_001134676	11543.5	0.76	0.0418	1
RIKEN cDNA 9230110C19 gene(9230110C19Rik)	NM_199017	6.78	1.4	0.0422	1
transmembrane protein 107(Tmem107)	NM_025838	9.24	1.12	0.0431	1
thymocyte selection associated(Themis)	NM_178666	18.76	0.99	0.0432	1
endogenous retroviral sequence 3(Erv3)	NM_001166206	4.81	1.6	0.0437	1
RIKEN cDNA 2410012E07 gene(2410012E07Rik)	NR_045939	3.35	1.8	0.0449	1
Pbx/knotted 1 homeobox 2(Pknox2)	NM_148950	10.6	1.12	0.0452	1
predicted gene 4651(Gm4651)	NR_138098	6.1	1.47	0.0459	1
monoacylglycerol O-acyltransferase 2(Mogat2)	NM_177448	12.42	1.11	0.046	1
major urinary protein 2(Mup2)	NM_008647	15352.4	0.72	0.0463	1
adenylate kinase 1(Ak1)	NM_001198792	4.06	1.83	0.0465	1
synaptic vesicle glycoprotein 2c(Sv2c)	NM_029210	2.91	2.37	0.0466	1
predicted gene 12128(Gm12128)	NR_131154	3.4	1.89	0.0472	1
proline rich 22(Prr22)	NM_001195673	9.38	1.32	0.048	1
CUGBP, Elav-like family member 2(Celf2)	NM_001310447	56.46	0.8	0.0481	1
X-linked lymphocyte-regulated 3C(Xlr3c)	NM_011727	10.16	1.57	0.0482	1
zinc finger and BTB domain containing 49(Zbtb49)	NM_029162	64.32	-0.78	0.0488	1
centromere protein A(Cenpa)	NM_001302131	20.59	0.97	0.0505	1
major urinary protein 16(Mup16)	NM_001199936	13745.7	0.75	0.0511	1
predicted gene 10190(Gm10190)	NR_028385	11.15	1.16	0.0513	1
cell death-inducing DFFA-like effector c(Cidec)	NM_001301295	25.21	0.79	0.0514	1
SRY (sex determining region Y)-box 17(Sox17)	NM_001289467	4.53	-1.45	0.0515	1
erythrocyte membrane protein band 4.1 like 4a(Epb41l4a)	NM_013512	13.07	-1.06	0.0517	1

## Sheet: Supp Data 2
Supplementary Data 2. Computationally predicted off-target sites for Pcsk9-targeting gRNA.
We used the Cas-OFFinder tool to computationally predict potential off-target binding sites of Pcsk9-targeting gRNA in the mouse genome. We selected off-target sites based on the following criteria: fewer than 10 total mismatches to the target sequence and containing an exact match to a 6 base-pair “seed” sequence adjacent to an S. aureus-compatible 5`-NNGRRT-3` PAM. Lowercase lettering in the se…
Name	Sequence	Chrom	Position	Direction	Mismatches
On-Target	GAGGGAAGGGATACAGGCTGGA	chr4	106464529	-	0
Off-Target 1	GAGGGAgGGcAgAgAGGCTGGA	chr12	62482089	+	4
Off-Target 2	GtGGGAAGaGATggAGGCTGGA	chr4	68969662	+	4
Off-Target 3	ctGGcAAGGaATgCAGGCTGGA	chr1	150938935	+	5
Off-Target 4	GAGaGctGGcATACgGGCTGGA	chr10	21941600	-	5
Off-Target 5	GAGaGAAGacAaACAaGCTGGA	chr11	57732187	-	5
Off-Target 6	GtGtGtAaGGAgACAGGCTGGA	chr13	37716443	-	5
Off-Target 7	GtaGGAAGGcAcAaAGGCTGGA	chr13	107682996	-	5
Off-Target 8	GAGaaAAGacAcACAGGCTGGA	chr14	29120808	+	5
Off-Target 9	GAGctcAGGGAcAaAGGCTGGA	chr15	48793336	-	5
Off-Target 10	GAGGaAAGGGAgcCttGCTGGA	chr16	96782337	-	5
Off-Target 11	cAtGGAAGGtcTtCAGGCTGGA	chr17	68122403	-	5
Off-Target 12	cAaGcAAaGGATAaAGGCTGGA	chr18	49275598	+	5
Off-Target 13	GAGGGgAGttAcACAaGCTGGA	chr19	25805735	-	5
Off-Target 14	GgGGaAAGGGAgAggGGCTGGA	chr2	5048871	+	5
Off-Target 15	GAtGGAgGaGcTgCAGGCTGGA	chr5	117609793	-	5
Off-Target 16	GtGGGAgctGcTACAGGCTGGA	chr9	112834662	-	5
Off-Target 17	aAGaGAAaGaAaACAGGCTGGA	chrX	166754344	-	5
Off-Target 18	GAaGaAAaGtATAgAaGCTGGA	chr1	32886350	-	6
Off-Target 19	aAGGGAtGGaAggCtGGCTGGA	chr1	90654310	+	6
Off-Target 20	tAGGGAgGaGtTAagGGCTGGA	chr1	93255399	-	6
Off-Target 21	GAGaGgAGGGgaAggGGCTGGA	chr1	95191274	+	6
Off-Target 22	GAatGAtGGaAgAgAGGCTGGA	chr1	193427179	+	6
Off-Target 23	cgGGaAAtGaATtCAGGCTGGA	chr10	80138593	+	6
Off-Target 24	tgGGaAAGGGAcAgAcGCTGGA	chr10	126878861	+	6
Off-Target 25	GAGGGtcctGAgACtGGCTGGA	chr11	108497869	-	6
Off-Target 26	agGaGcAGGaAgACAGGCTGGA	chr12	16618679	+	6
Off-Target 27	GcatGtAGGcAgACAGGCTGGA	chr12	99552457	-	6
Off-Target 28	GAGGGAtGGGcgggAtGCTGGA	chr12	102633614	-	6
Off-Target 29	GAGtcAcGGGgaAgAGGCTGGA	chr13	24939632	-	6
Off-Target 30	GAaGGcActGtgACAGGCTGGA	chr13	29044745	+	6
Off-Target 31	tgGtGAtGGtATAaAGGCTGGA	chr13	37489381	+	6
Off-Target 32	GAGGGgAtGGgacCtGGCTGGA	chr13	73135088	-	6
Off-Target 33	GgtGGAAcGGATgCttGCTGGA	chr14	100424068	-	6
Off-Target 34	cAGGGctGGGgTgaAGGCTGGA	chr14	121457739	+	6
Off-Target 35	GAaGaAAGGaAcAgAtGCTGGA	chr15	19030127	-	6
Off-Target 36	GAGGaAAGattTAtAaGCTGGA	chr15	70970745	-	6
Off-Target 37	GcaGGAgGGGAcAtgGGCTGGA	chr15	85612256	-	6
Off-Target 38	GgctGAAaGcAgACAGGCTGGA	chr16	29811103	+	6
Off-Target 39	GAGGGgAGaaAgAagGGCTGGA	chr17	34381278	+	6
Off-Target 40	tAGaGAcaGGATAgtGGCTGGA	chr17	44699183	+	6
Off-Target 41	ctGGGtAGGGATgttGGCTGGA	chr17	47076147	+	6
Off-Target 42	GAGGGAAGatggggAGGCTGGA	chr17	65855800	+	6
Off-Target 43	GgGaGAAcGatTgCAGGCTGGA	chr17	76295275	+	6
Off-Target 44	GAtGaAAaGcATAgAtGCTGGA	chr17	89798810	+	6
Off-Target 45	aAGtGAAGGGAggtgGGCTGGA	chr18	61168949	+	6
Off-Target 46	cAaaGAAcatATACAGGCTGGA	chr2	57040626	+	6
Off-Target 47	aAaGGcAGacATAaAGGCTGGA	chr2	132465786	+	6
Off-Target 48	GgGGcAAGGatTgCAtGCTGGA	chr2	144274042	+	6
Off-Target 49	GAGGGAAGaGgctatGGCTGGA	chr2	163061191	-	6
Off-Target 50	GAGtcAtGGGATcCtaGCTGGA	chr3	157813570	+	6
Off-Target 51	GAaGaAAGGcAggCAaGCTGGA	chr4	62675901	-	6
Off-Target 52	GAtGGAAGGaAattAtGCTGGA	chr4	90887562	-	6
Off-Target 53	GAGtGAcaGccTgCAGGCTGGA	chr4	129382801	-	6
Off-Target 54	GAaccAAaGGATctAGGCTGGA	chr5	33843119	+	6
Off-Target 55	aAaGGAAatGATcaAGGCTGGA	chr5	106023740	-	6
Off-Target 56	GgGtGgAtGGAgtCAGGCTGGA	chr6	73155585	-	6
Off-Target 57	GAaGaAAGGGATcattGCTGGA	chr6	130381487	+	6
Off-Target 58	GttGGAAGGGtatCAaGCTGGA	chr7	10360926	-	6
Off-Target 59	tAGGcAAcaGAaACtGGCTGGA	chr7	25068903	+	6
Off-Target 60	acaGGAAaGGATggAGGCTGGA	chr7	97472195	-	6
Off-Target 61	aAGGGAAaGaAggCtGGCTGGA	chr7	132753821	+	6
Off-Target 62	ccGGGgAGtGgTAgAGGCTGGA	chr7	142959808	-	6
Off-Target 63	cAGccAAGGGgcAgAGGCTGGA	chr8	27198800	+	6
Off-Target 64	aAGGGAAGGaAggaAaGCTGGA	chr8	58699709	+	6
Off-Target 65	GAaGaAAGGGAgctAaGCTGGA	chr8	78231103	+	6
Off-Target 66	aAGGGAcaGGAgcCAtGCTGGA	chr9	50184627	+	6
Off-Target 67	GtcttAAaGGATgCAGGCTGGA	chr9	61162486	+	6
Off-Target 68	GAGGaActGGggAaAGGCTGGA	chrX	70946349	+	6
Off-Target 69	cAcGGcccGGAgAgAGGCTGGA	chr12	78748765	-	7
Off-Target 70	atGGGAAattActCAGGCTGGA	chr12	84432399	+	7
Off-Target 71	GtaaGtAGtGAgAaAGGCTGGA	chr12	91375672	+	7
Off-Target 72	cAGatAAGaGAaAgAtGCTGGA	chr12	108045483	-	7
Off-Target 73	aAGtaAAtGGAgAgAaGCTGGA	chr3	22517457	-	7
Off-Target 74	GAaGtAgGtagaACAGGCTGGA	chr3	38944415	+	7
Off-Target 75	aAaaGAgGGtATtCtGGCTGGA	chr3	39007902	+	7
Off-Target 76	atGtGAtGGcAgAgAGGCTGGA	chr3	39968929	-	7
Off-Target 77	aAGtaAAtGGAgAgAaGCTGGA	chr3	42732747	+	7
Off-Target 78	cAGaGgAaGcAagCAGGCTGGA	chr3	54730366	+	7
Off-Target 79	GtGttAAGttgcACAGGCTGGA	chr3	94620889	+	7
Off-Target 80	GAatGcAGGGgcAatGGCTGGA	chr3	97551443	-	7
Off-Target 81	aAGcGAcGaGAggCgGGCTGGA	chr3	100979442	-	7
Off-Target 82	tgGcccAGGGATtCgGGCTGGA	chr3	105569878	-	7
Off-Target 83	GgaGGAAaGaAcACcaGCTGGA	chr3	126353808	-	7
Off-Target 84	GttGcAgGGGgTgCtGGCTGGA	chr7	5097601	-	7
Off-Target 85	GtGGGAAcccAaggAGGCTGGA	chr7	16113015	+	7
Off-Target 86	GAGaagAGGagTggAGGCTGGA	chr7	16161700	+	7
Off-Target 87	GAacagtaGGAgACAGGCTGGA	chr7	19755973	-	7
Off-Target 88	aAGGGgAGGctTAtgtGCTGGA	chr7	27130748	-	7
Off-Target 89	GAGaGAAGatgccaAGGCTGGA	chr7	27259050	+	7
Off-Target 90	GAaGGttGGGAaAttaGCTGGA	chr7	36052157	-	7
Off-Target 91	cAcaGtAGGGAcAaAaGCTGGA	chr7	63063150	+	7
Off-Target 92	tgGGGtAGGGAagCctGCTGGA	chr7	64175122	+	7
Off-Target 93	cAGGGAcGGacaAgAtGCTGGA	chr7	67633562	+	7
Off-Target 94	GgcaGAtGtGAaAgAGGCTGGA	chr7	69075711	-	7
Off-Target 95	GgcaGAtGGcATtaAGGCTGGA	chr7	76418093	-	7
Off-Target 96	GAGGaActtccTgCAGGCTGGA	chr7	83929940	-	7
Off-Target 97	aAGGGAgaGGgaAgAaGCTGGA	chr8	8028546	-	7
Off-Target 98	agtGGAcaGGAcAgAGGCTGGA	chr8	12001482	+	7
Off-Target 99	aAGtaAAtGGAgAgAaGCTGGA	chr8	27958673	+	7
Off-Target 100	tAaGGAAcaGgaAaAGGCTGGA	chr8	36164412	-	7
Off-Target 101	atGccAAGGcAgAaAGGCTGGA	chr8	39742855	-	7
Off-Target 102	tAGaGAAaGtgaAaAGGCTGGA	chr8	62270685	-	7
Off-Target 103	atGacAAGaGAaACAaGCTGGA	chr8	80826417	+	7
Off-Target 104	tAtGGgAtGGAgggAGGCTGGA	chr8	94170249	+	7
Off-Target 105	cAttGAAGGGggAtAaGCTGGA	chr8	94750049	-	7
Off-Target 106	atGccAAGGcATggAGGCTGGA	chr8	100957145	-	7
Off-Target 107	GAcaGgAGcGggAtAGGCTGGA	chr8	114983039	+	7
Off-Target 108	cAGGaAAGctAggtAGGCTGGA	chr8	117016986	+	7
Off-Target 109	tgtGGAAcaGtTggAGGCTGGA	chr8	7222718	-	8
Off-Target 110	tAGtGcgGGcAaggAGGCTGGA	chr8	12199367	-	8
Off-Target 111	GAtcatAGGaATcatGGCTGGA	chr8	27575567	-	8
Off-Target 112	aAGacActGGATgCtaGCTGGA	chr8	33503002	-	8
Off-Target 113	tAcaGAgtGagTcCAGGCTGGA	chr8	41601455	+	8
Off-Target 114	tAcaGAgtGagTcCAGGCTGGA	chr8	41601511	+	8
Off-Target 115	tAcaGAgtGagTcCAGGCTGGA	chr8	41601539	+	8
Off-Target 116	tAcaGAgtGagTcCAGGCTGGA	chr8	41601595	+	8
Off-Target 117	tAcaGAgtGagTcCAGGCTGGA	chr8	41601623	+	8
Off-Target 118	attGcAAtGtgaACAGGCTGGA	chr8	42749298	-	8
Off-Target 119	ctGGGAgctaAaACtGGCTGGA	chr8	46368883	-	8
Off-Target 120	tgtGacAGGGAcACttGCTGGA	chr8	48035863	+	8
Off-Target 121	atGtGAgGGcAgggAGGCTGGA	chr8	48997738	+	8
Off-Target 122	GtGaGAtacaATgaAGGCTGGA	chr8	49720363	-	8
Off-Target 123	aAccaAAGGcActgAGGCTGGA	chr8	56629433	+	8
Off-Target 124	atGtGAgGGcAgggAGGCTGGA	chr8	58854259	+	8
Off-Target 125	GtaGGcAcatATcaAGGCTGGA	chr8	61521876	+	8
Off-Target 126	GtGGGtAcaGAgcCttGCTGGA	chr8	66721187	+	8
Off-Target 127	ctGaGgAaGGAggCtGGCTGGA	chr8	70604160	-	8
Off-Target 128	ccGcGgAGGacTggAGGCTGGA	chr8	70766811	-	8
Off-Target 129	GAatGAgacGATgaAtGCTGGA	chr8	73288462	+	8
Off-Target 130	GAtGGgAtGacaAagGGCTGGA	chr8	81582082	+	8
Off-Target 131	GctaGgAGGGAggatGGCTGGA	chr8	82682938	-	8
Off-Target 132	agttGggGGGATgCAtGCTGGA	chr8	82683500	+	8
Off-Target 133	cttGaAAactAaACAGGCTGGA	chr8	84879133	+	8
Off-Target 134	GAGGGAgaGagTgactGCTGGA	chr8	93758134	-	8
Off-Target 135	aAGtaAAtGGtgAgAaGCTGGA	chr8	100913351	-	8
Off-Target 136	atGccAgGGcAgAaAGGCTGGA	chr8	101497351	+	8
Off-Target 137	GAGGaAAGGtgggttaGCTGGA	chr8	105154394	+	8
Off-Target 138	tgGGGAtGaGAcAgttGCTGGA	chr8	110411869	-	8
Off-Target 139	aAaGaAAaaGgTAatGGCTGGA	chr8	111100438	-	8
Off-Target 140	GAGGccgtGcggtCAGGCTGGA	chr8	120857079	+	8
Off-Target 141	tAGaGAAGtGcctCctGCTGGA	chr8	123356427	+	8
Off-Target 142	GtGaaAAatGtgtCAaGCTGGA	chr8	9647066	-	9
Off-Target 143	GAcaGAgatGActCcaGCTGGA	chr8	10158026	-	9
Off-Target 144	ccGtcAtaGGAgAtAaGCTGGA	chr8	11175061	-	9
Off-Target 145	aAaGactGaGgaAgAGGCTGGA	chr8	12387674	+	9
Off-Target 146	tAGaGAgGcagaggAGGCTGGA	chr8	13371352	+	9
Off-Target 147	GtGtGtAGtcAacaAaGCTGGA	chr8	13421189	+	9
Off-Target 148	GtaGaAgctGtaAgAGGCTGGA	chr8	14065444	-	9
Off-Target 149	tAGatActGGgaAggGGCTGGA	chr8	14967838	+	9
Off-Target 150	GgaGaAAGtctTgggGGCTGGA	chr8	15488245	+	9
Off-Target 151	tgGcacAaaGAaAgAGGCTGGA	chr8	18777795	+	9
Off-Target 152	GAtGGcAGcttggatGGCTGGA	chr8	22395734	+	9
Off-Target 153	GgGtGgActacTAgAtGCTGGA	chr8	23088140	-	9
Off-Target 154	GAaGtAAGatgatCgaGCTGGA	chr8	23859396	+	9
Off-Target 155	GgttGcAGtaATcaAaGCTGGA	chr8	25289892	+	9
Off-Target 156	GctGttttaGAcAaAGGCTGGA	chr8	26406158	+	9
Off-Target 157	ctGGGtgGGcgTggcGGCTGGA	chr8	31119234	+	9
Off-Target 158	GcaaaAAGGGggAgctGCTGGA	chr8	31155011	-	9
Off-Target 159	cAcGGAgtGaAaAggaGCTGGA	chr8	36268716	+	9

## Sheet: Supp Data 3
Supplementary Data 3. Closest predicted Pcsk9-gRNA off-target binding site to top 100 differentially regulated genes from livers treated with AAVs expressing dSaCas9KRAB and Pcsk9-targeting gRNA compared to dSaCas9KRAB only controls.
Transcript	log2(Fold Change)	p-value	Closest Predicted Pcsk9 gRNA Off-Target	gRNA Off-Target Sequence	Distance to Gene
NM_008963	2.47	7.58e-06	Off-Target 14	GgGGaAAGGGAgAggGGCTGGA	20417840
NM_054055	-1.46	5.82e-05	Off-Target 49	GAGGGAAGaGgctatGGCTGGA	2344103
NM_001331146	1.45	0.00256	Off-Target 13	GAGGGgAGttAcACAaGCTGGA	29936074
dSaCas9KRAB	-1.69	0.00324	NA	NA	NA
NM_001184981	-1.49	0.00368	Off-Target 85	GtGGGAAcccAaggAGGCTGGA	1620089
NR_040539	2.61	0.00381	Off-Target 79	GtGttAAGttgcACAGGCTGGA	18965158
NM_153565	-1.48	0.00496	On-Target	GAGGGAAGGGATACAGGCTGGA	204
NM_177195	-1.16	0.00605	Off-Target 51	GAaGaAAGGcAggCAaGCTGGA	19302070
NM_172449	-1.59	0.00749	Off-Target 25	GAGGGtcctGAgACtGGCTGGA	20711941
NM_001013767	-2.75	0.00813	Off-Target 40	tAGaGAcaGGATAgtGGCTGGA	931020
NM_013807	-0.96	0.00827	On-Target	GAGGGAAGGGATACAGGCTGGA	10664125
NR_131013	1.77	0.00878	Off-Target 57	GAaGaAAGGGATcattGCTGGA	14173494
NM_198620	-1.29	0.00928	Off-Target 54	GAaccAAaGGATctAGGCTGGA	25220167
NM_001313916	-0.94	0.0101	On-Target	GAGGGAAGGGATACAGGCTGGA	10664125
NM_009185	-1.92	0.0102	On-Target	GAGGGAAGGGATACAGGCTGGA	8535588
NM_001168392	-2.41	0.0118	Off-Target 19	aAGGGAtGGaAggCtGGCTGGA	525511
NM_001081285	1.12	0.012	Off-Target 51	GAaGaAAGGcAggCAaGCTGGA	2669687
NM_001081205	0.9	0.0125	Off-Target 55	aAaGGAAatGATcaAGGCTGGA	33352662
NM_183319	2.28	0.013	Off-Target 17	aAGaGAAaGaAaACAGGCTGGA	32592416
NM_026480	2.14	0.0166	Off-Target 67	GtcttAAaGGATgCAGGCTGGA	17214416
NM_001317354	-1.57	0.0175	Off-Target 16	GtGGGAgctGcTACAGGCTGGA	5531878
NR_027975	0.91	0.0181	Off-Target 145	aAaGactGaGgaAgAGGCTGGA	0
NM_009712	0.89	0.0185	Off-Target 7	GtaGGAAGGcAcAaAGGCTGGA	13739980
NM_001200006	1.26	0.019	Off-Target 51	GAaGaAAGGcAggCAaGCTGGA	1080069
NM_001166619	-1.68	0.0192	Off-Target 68	GAGGaActGGggAaAGGCTGGA	2141789
NR_033548	2.42	0.0207	Off-Target 84	GttGcAgGGGgTgCtGGCTGGA	960675
NR_045807	-2.13	0.0208	Off-Target 54	GAaccAAaGGATctAGGCTGGA	1738107
NM_007670	-1.72	0.0211	Off-Target 52	GAaGaAAGGcAggCAaGCTGGA	1576530
NR_045859	1.94	0.0221	Off-Target 33	GgtGGAAcGGATgCttGCTGGA	5003490
NR_040641	1.6	0.0221	Off-Target 53	GAGtGAcaGccTgCAGGCTGGA	12461519
NR_015581	1.5	0.0233	Off-Target 56	GgGtGgAtGGAgtCAGGCTGGA	22560720
NM_001200004	0.97	0.0242	Off-Target 51	GAaGaAAGGcAggCAaGCTGGA	1236197
NM_001290477	-1.14	0.0244	Off-Target 68	GAGGaActGGggAaAGGCTGGA	43527983
NM_001305143	0.8	0.0251	Off-Target 5	GAGaGAAGacAaACAaGCTGGA	46104349
NM_001301745	-0.96	0.0252	Off-Target 22	GAatGAtGGaAgAgAGGCTGGA	19514133
NM_001163011	0.91	0.0253	Off-Target 51	GAaGaAAGGcAggCAaGCTGGA	2173941
NM_027309	1.08	0.0255	Off-Target 67	GtcttAAaGGATgCAGGCTGGA	14463245
NM_207244	-1.2	0.026	Off-Target 38	GgctGAAaGcAgACAGGCTGGA	15009624
NM_013874	1.73	0.0265	Off-Target 89	GAGaGAAGatgccaAGGCTGGA	2044954
NR_045875	1.03	0.0266	Off-Target 25	GAGGGtcctGAgACtGGCTGGA	22778125
NM_001308352	-0.85	0.0271	Off-Target 57	GAaGaAAGGGATcattGCTGGA	14891086
NM_175217	0.96	0.0274	Off-Target 15	GAtGGAgGaGcTgCAGGCTGGA	24953687
NM_008147	-1.11	0.028	Off-Target 23	cgGGaAAtGaATtCAGGCTGGA	28652264
NM_001199995	0.88	0.0284	Off-Target 51	GAaGaAAGGcAggCAaGCTGGA	1934620
NM_001134675	0.92	0.0284	Off-Target 51	GAaGaAAGGcAggCAaGCTGGA	2605426
NM_013750	-0.83	0.029	Off-Target 3	ctGGcAAGGaATgCAGGCTGGA	15169801
NM_001164427	1.87	0.0297	Off-Target 27	GcatGtAGGcAgACAGGCTGGA	412041
NM_008613	1.66	0.0301	Off-Target 67	GtcttAAaGGATgCAGGCTGGA	11276042
NR_132135	0.95	0.0311	Off-Target 69	cAcGGcccGGAgAgAGGCTGGA	2721837
NM_001134644	0.87	0.0312	Off-Target 51	GAaGaAAGGcAggCAaGCTGGA	893678
NM_177706	2.37	0.0314	Off-Target 4	GAGaGctGGcATACgGGCTGGA	3154807
NM_009744	1.36	0.0326	Off-Target 38	GgctGAAaGcAgACAGGCTGGA	5822251
NM_008962	1.71	0.0327	Off-Target 8	GAGaaAAGacAcACAGGCTGGA	15730426
NM_177705	1.7	0.0329	Off-Target 17	aAGaGAAaGaAaACAGGCTGGA	39920340
NM_031188	0.87	0.033	Off-Target 51	GAaGaAAGGcAggCAaGCTGGA	2173941
NM_001289657	-1.32	0.0333	Off-Target 56	GgGtGgAtGGAgtCAGGCTGGA	38296126
NM_010706	0.77	0.0334	Off-Target 89	GAGaGAAGatgccaAGGCTGGA	1574743
NM_001163010	0.94	0.0334	Off-Target 51	GAaGaAAGGcAggCAaGCTGGA	2173941
NR_040421	1.06	0.0338	Off-Target 56	GgGtGgAtGGAgtCAGGCTGGA	517868
NR_040440	1.37	0.035	Off-Target 56	GgGtGgAtGGAgtCAGGCTGGA	12636531
NM_009895	-1.46	0.0357	Off-Target 16	GtGGGAgctGcTACAGGCTGGA	5531878
NM_177574	1.55	0.036	Off-Target 15	GAtGGAgGaGcTgCAGGCTGGA	17463106
NM_001290383	-2.24	0.0362	Off-Target 51	GAaGaAAGGcAggCAaGCTGGA	51289118
NM_001162537	1.46	0.0363	Off-Target 4	GAGaGctGGcATACgGGCTGGA	7270042
NM_001164526	0.79	0.0369	Off-Target 51	GAaGaAAGGcAggCAaGCTGGA	2013506
NM_001310717	-1.23	0.0375	Off-Target 66	aAGGGAcaGGAgcCAtGCTGGA	42602742
NM_001110229	0.84	0.0381	Off-Target 14	GgGGaAAGGGAgAggGGCTGGA	1490827
NM_001134674	0.77	0.0384	Off-Target 51	GAaGaAAGGcAggCAaGCTGGA	1447615
NM_001045550	0.75	0.0384	Off-Target 51	GAaGaAAGGcAggCAaGCTGGA	1236199
NM_001033349	1.43	0.0392	Off-Target 78	cAGaGgAaGcAagCAGGCTGGA	2937055
NM_001199999	0.74	0.0399	Off-Target 51	GAaGaAAGGcAggCAaGCTGGA	1371903
NR_138555	0.99	0.0399	Off-Target 29	GAGtcAcGGGgaAgAGGCTGGA	10876144
NM_001170975	-1.63	0.0402	Off-Target 141	tAGaGAAGtGcctCctGCTGGA	149259
NM_001199305	0.76	0.0409	Off-Target 6	GtGtGtAaGGAgACAGGCTGGA	7833312
NM_001199304	0.84	0.041	Off-Target 6	GtGtGtAaGGAgACAGGCTGGA	7833312
NM_001309430	1.38	0.0413	Off-Target 8	GAGaaAAGacAcACAGGCTGGA	3515172
NM_001134676	0.76	0.0418	Off-Target 51	GAaGaAAGGcAggCAaGCTGGA	2453302
NM_199017	1.4	0.0422	Off-Target 66	aAGGGAcaGGAgcCAtGCTGGA	42141752
NM_025838	1.12	0.0431	Off-Target 5	GAGaGAAGacAaACAaGCTGGA	11338621
NM_178666	0.99	0.0432	Off-Target 4	GAGaGctGGcATACgGGCTGGA	6726759
NM_001166206	1.6	0.0437	Off-Target 47	aAaGGcAGacATAaAGGCTGGA	606039
NR_045939	1.8	0.0449	Off-Target 33	GgtGGAAcGGATgCttGCTGGA	29550114
NM_148950	1.12	0.0452	Off-Target 66	aAGGGAcaGGAgcCAtGCTGGA	13037305
NR_138098	1.47	0.0459	Off-Target 57	GAaGaAAGGGATcattGCTGGA	9311533
NM_177448	1.11	0.046	Off-Target 60	acaGGAAaGGATggAGGCTGGA	1746888
NM_008647	0.72	0.0463	Off-Target 51	GAaGaAAGGcAggCAaGCTGGA	1236199
NM_001198792	1.83	0.0465	Off-Target 46	cAaaGAAcatATACAGGCTGGA	24405568
NM_029210	2.37	0.0466	Off-Target 7	GtaGGAAGGcAcAaAGGCTGGA	11550419
NR_131154	1.89	0.0472	Off-Target 5	GAGaGAAGacAaACAaGCTGGA	20059021
NM_001195673	1.32	0.048	Off-Target 42	GAGGGAAGatggggAGGCTGGA	9083666
NM_001310447	0.8	0.0481	Off-Target 14	GgGGaAAGGGAgAggGGCTGGA	1490827
NM_011727	1.57	0.0482	Off-Target 68	GAGGaActGGggAaAGGCTGGA	2308190
NM_029162	-0.78	0.0488	Off-Target 54	GAaccAAaGGATctAGGCTGGA	4356924
NM_001302131	0.97	0.0505	Off-Target 54	GAaccAAaGGATctAGGCTGGA	3168282
NM_001199936	0.75	0.0511	Off-Target 51	GAaGaAAGGcAggCAaGCTGGA	1156415
NR_028385	1.16	0.0513	Off-Target 43	GgGaGAAcGatTgCAGGCTGGA	4076581
NM_001301295	0.79	0.0514	Off-Target 57	GAaGaAAGGGATcattGCTGGA	16945727
NM_001289467	-1.45	0.0515	Off-Target 18	GAaGaAAaGtATAgAaGCTGGA	28388996
NM_013512	-1.06	0.0517	Off-Target 12	cAaGcAAaGGATAaAGGCTGGA	15268392

## Sheet: Supp Data 4
Supplementary Data 4. Genes with significantly altered gene expression for RNA-sequencing of liver tissue from mice treated with AAVs expressing dSaCas9KRAB and Pcsk9-targeting gRNA compared to PBS-treated controls.
Genes are ranked by false discovery rate, FDR < 0.05. Gene associated with immune response are bolded.
Gene Name	Transcript	Mean Signal	log2(Fold Change)	p-value	FDR
dSaCas9KRAB	AAV transgene	712.17	10.32	3.21e-30	1.13e-25
granzyme A(Gzma)	NM_010370	31.94	3.23	1.72e-09	3.02e-05
CD8 antigen, alpha chain(Cd8a)	NM_001081110	30.89	2.89	7.42e-09	8.72e-05
programmed cell death 1(Pdcd1)	NM_008798	19.92	5.12	8.49e-08	0.000748
interaction protein for cytohesin exchange factors 1(Ipcef1)	NM_001170800	19.35	2.53	9.7e-07	0.00684
B and T lymphocyte associated(Btla)	NM_001037719	18.3	2.41	1.68e-06	0.00987
ADAMTS-like 2(Adamtsl2)	NM_029981	220.74	1.88	2.84e-06	0.0143
chemokine (C-C motif) ligand 5(Ccl5)	NM_013653	83.59	2.96	3.43e-06	0.0151
membrane-spanning 4-domains, subfamily A, member 4B(Ms4a4b)	NM_021718	40.98	1.96	4.27e-06	0.0167
GRB2-related adaptor protein 2(Grap2)	NM_010815	24.51	2.13	6.2e-06	0.0219
CD8 antigen, alpha chain(Cd8a)	NM_009857	33.83	3.13	1.27e-05	0.0381
differentially expressed in FDCP 6(Def6)	NM_027185	18.55	2.33	1.3e-05	0.0381

## Sheet: Supp Data 5
Supplementary Data 5. Genes with significantly altered gene expression for RNA-sequencing of liver tissue from mice treated with AAV expressing dSaCas9KRAB compared to PBS-treated controls.
Genes are ranked by false discovery rate, FDR < 0.05. Gene associated with immune response are bolded.
Gene Name	Transcript	Mean Signal	log2(Fold Change)	p-value	FDR
dSaCas9KRAB	AAV transgene	2294.87	12.01	3.94e-37	1.39e-32
granzyme A (Gzma)	NM_010370	38.36	3.52	6.46e-11	1.14e-06
monocyte to macrophage differentiation-associated 2(Mmd2)	NM_175217	65.68	-2.61	1.22e-09	1.43e-05
CD8 antigen, alpha chain(Cd8a)	NM_001081110	29.42	2.81	2.03e-08	0.000143
interaction protein for cytohesin exchange factors 1(Ipcef1)	NM_001170800	23.88	2.88	1.79e-08	0.000143
B and T lymphocyte associated(Btla)	NM_001037719	21.42	2.68	9.96e-08	0.000502
programmed cell death 1(Pdcd1)	NM_008798	19.82	5.11	9.89e-08	0.000502
AT-hook transcription factor(Akna)	NM_001305432	69.4	2.05	4.78e-07	0.00211
ADAMTS-like 2(Adamtsl2)	NM_029981	237.79	2.01	7.07e-07	0.00249
pleckstrin homology like domain, family A, member 3(Phlda3)	NM_013750	55.4	2.15	6.91e-07	0.00249
nuclear receptor subfamily 1, group H, member 5(Nr1h5)	NR_003520	28.19	2.41	8.15e-07	0.00261
chemokine (C-X-C motif) ligand 10(Cxcl10)	NM_021274	140.74	1.86	1.02e-06	0.003
SLAM family member 7(Slamf7)	NM_144539	20.39	2.61	1.12e-06	0.00303
mannose receptor, C type 2(Mrc2)	NM_008626	67.88	1.85	2.81e-06	0.00641
membrane-spanning 4-domains, subfamily A, member 4B(Ms4a4b)	NM_021718	42.19	2.01	3.09e-06	0.00641
protein tyrosine phosphatase, receptor type, C(Ptprc)	NM_001268286	125.88	2.33	3.06e-06	0.00641
perforin 1 (pore forming protein)(Prf1)	NM_011073	17.2	2.69	2.77e-06	0.00641
coiled-coil domain containing 88C(Ccdc88c)	NM_026681	79.59	1.86	4.16e-06	0.00815
chordin-like 1(Chrdl1)	NM_001114385	7.15	3.57	8.39e-06	0.0156
NLR family, CARD domain containing 3(Nlrc3)	NM_001081280	16.79	2.36	9.99e-06	0.0176
2'-5' oligoadenylate synthetase-like 2(Oasl2)	NM_011854	229.1	1.63	1.13e-05	0.018
MX dynamin-like GTPase 1(Mx1)	NR_102722	20.18	2.26	1.17e-05	0.018
cytoskeleton associated protein 2(Ckap2)	NM_001004140	39.18	3.42	1.15e-05	0.018
lymphocyte specific 1(Lsp1)	NM_001271510	21.69	2.24	1.62e-05	0.0223
IKAROS family zinc finger 3(Ikzf3)	NM_011771	66.07	2.53	1.52e-05	0.0223
chemokine (C-C motif) ligand 5(Ccl5)	NM_013653	71.68	2.71	1.65e-05	0.0223
ATPase, class I, type 8B, member 5 (Atp8b5)	NM_177195	38.74	1.93	1.71e-05	0.0223
interferon regulatory factor 7(Irf7)	NM_016850	767.59	1.5	1.88e-05	0.0224
E74-like factor 4 (ets domain transcription factor)(Elf4)	NM_019680	107.17	1.66	1.91e-05	0.0224
procollagen lysine, 2-oxoglutarate 5-dioxygenase 2(Plod2)	NM_001142916	10.6	2.83	1.87e-05	0.0224
piezo-type mechanosensitive ion channel component 2(Piezo2)	NM_001039485	72.82	1.73	2.14e-05	0.0243
integrator complex subunit 6 like(Ints6l)	NM_172779	92.1	1.72	2.33e-05	0.0256
major urinary protein 7(Mup7)	NM_001134675	25157.1	-1.76	3.05e-05	0.0317
major urinary protein 1(Mup1)	NM_001163011	15983.8	-1.69	3.59e-05	0.0317
major urinary protein 12(Mup12)	NM_001199995	19576.7	-1.68	3.32e-05	0.0317
major urinary protein LOC100048885(Gm2083)	NM_001134644	14453.1	-1.67	3.58e-05	0.0317
cytoplasmic FMR1 interacting protein 2(Cyfip2)	NM_001252459	41.05	1.84	3.16e-05	0.0317
collagen, type VI, alpha 3(Col6a3)	NM_001243009	172.44	2	3.43e-05	0.0317
sema domain, immunoglobulin domain (Ig), transmembrane domain (TM) and short cytoplasmic domain, (semaphorin) 4D(Sema4d)	NM_001281880	19.19	2.22	3.46e-05	0.0317
CD8 antigen, alpha chain(Cd8a)	NM_009857	30.74	2.98	3.34e-05	0.0317
major urinary protein 15(Mup15)	NM_001200004	20892.3	-1.78	3.95e-05	0.0332
interferon-induced protein 44(Ifi44)	NM_133871	262.02	2.1	3.88e-05	0.0332
collagen, type V, alpha 2(Col5a2)	NM_007737	116.73	1.57	4.53e-05	0.0363
Von Willebrand factor(Vwf)	NM_011708	412.02	1.64	4.43e-05	0.0363
major urinary protein 1(Mup1)	NM_031188	19847.7	-1.65	5.01e-05	0.0364
SET binding protein 1(Setbp1)	NM_053099	26.15	1.96	4.69e-05	0.0364
sulfatase 1(Sulf1)	NM_001198566	10.92	2.47	4.83e-05	0.0364
nuclear factor of kappa light polypeptide gene enhancer in B cells inhibitor, delta(Nfkbid)	NM_172142	10.99	2.58	4.86e-05	0.0364
ectodysplasin A2 receptor(Eda2r)	NM_001161432	35.09	3.51	5.06e-05	0.0364
major urinary protein 11(Mup11)	NM_001164526	23939.7	-1.53	5.22e-05	0.0368
major urinary protein 1(Mup1)	NM_001163010	11435.7	-1.77	6.62e-05	0.0383
major urinary protein 2(Mup2)	NM_001045550	14107.6	-1.45	6.09e-05	0.0383
major urinary protein 14(Mup14)	NM_001199999	25147.3	-1.44	6.35e-05	0.0383
interferon regulatory factor 7(Irf7)	NM_001252601	701.88	1.39	6.41e-05	0.0383
collagen, type VI, alpha 1(Col6a1)	NM_009933	388.63	1.44	5.56e-05	0.0383
AHNAK nucleoprotein (desmoyokin)(Ahnak)	NM_009643	956	1.59	5.64e-05	0.0383
formin-like 1(Fmnl1)	NM_019679	42.15	1.74	6.61e-05	0.0383
ATPase, Ca++ transporting, ubiquitous(Atp2a3)	NM_001163336	39.59	1.74	5.98e-05	0.0383
AT-hook transcription factor(Akna)	NM_001045514	67.41	1.75	6.57e-05	0.0383
GRB2-related adaptor protein 2(Grap2)	NM_010815	21.86	1.93	5.83e-05	0.0383
collagen, type VI, alpha 3(Col6a3)	NM_001243008	180.44	1.96	6.28e-05	0.0383
major urinary protein 17(Mup17)	NM_001200006	17091	-2.17	7.1e-05	0.0397
major urinary protein 13(Mup13)	NM_001134674	15083.2	-1.46	7.08e-05	0.0397
gamma-aminobutyric acid (GABA) B receptor, 1(Gabbr1)	NM_019439	81.96	1.56	7.81e-05	0.0417
schlafen 8(Slfn8)	NM_001167743	35.08	1.76	7.68e-05	0.0417
sushi, von Willebrand factor type A, EGF and pentraxin domain containing 1(Svep1)	NM_022814	30.78	1.77	7.75e-05	0.0417
major urinary protein 8(Mup8)	NM_001134676	16119	-1.47	7.95e-05	0.0418
major urinary protein 2(Mup2)	NM_008647	21255.2	-1.42	8.23e-05	0.0426
kinesin family member 21B(Kif21b)	NM_001039472	142.99	1.76	8.43e-05	0.0431
major urinary protein 16(Mup16)	NM_001199936	19518.7	-1.49	8.83e-05	0.0444
major urinary protein 19(Mup19)	NM_001135127	24098.3	-1.4	9.35e-05	0.0463
major urinary protein 9(Mup9)	NM_001281979	19977.1	-1.4	9.46e-05	0.0463
Rac GTPase-activating protein 1(Racgap1)	NM_012025	15.48	2.38	9.69e-05	0.0468
nuclear receptor subfamily 1, group H, member 5 (Nr1h5)	NM_201622	57.78	1.57	0.000104	0.0477
myosin VA(Myo5a)	NM_010864	46.06	1.69	0.000102	0.0477
sema domain, immunoglobulin domain (Ig), transmembrane domain (TM) and short cytoplasmic domain, (semaphorin) 4D(Sema4d)	NM_013660	20.97	1.9	0.000104	0.0477
sperm associated antigen 5(Spag5)	NM_017407	48.82	1.93	0.000102	0.0477

## Sheet: Supp Data 6
Supplementary Data 6. Top 100 genes with significantly altered gene expression for RNA-sequencing of liver tissue from mice treated with AAVs expressing dSaCas9KRAB and Pcsk9-targeting gRNA compared to an AAV-Pcsk9 gRNA control at 4e11 viral genomes/vector/mouse.
Genes are ranked by false discovery rate, FDR < 0.05. Gene associated with immune response are bolded.
Gene Name	Transcript	Mean Signal	log2(Fold Change)	p-value	FDR
SH3/ankyrin domain gene 2(Shank2)	NM_001081370	60.17	2.08	7.61e-13	1.34e-08
lymphocyte antigen 6 complex, locus E(Ly6e)	NM_001164038	683.13	1.31	6.63e-13	1.34e-08
platelet-activating factor receptor(Ptafr)	NM_001081211	54.13	2.02	3.25e-12	2.86e-08
signal-regulatory protein alpha(Sirpa)	NM_007547	166.59	1.47	2.7e-12	2.86e-08
CD274 antigen(Cd274, Pdl1)	NM_021893	164.74	1.51	4.75e-12	3.35e-08
lymphocyte antigen 6 complex, locus A(Ly6a)	NM_001271446	39.69	2.14	8.32e-12	4.89e-08
C-type lectin domain family 7, member a(Clec7a)	NM_001309637	126.91	2.07	1.74e-11	8.75e-08
programmed cell death 1(Pdcd1)	NM_008798	15.41	4.67	3.31e-11	1.39e-07
gelsolin(Gsn)	NM_001206368	60.97	1.77	3.56e-11	1.39e-07
T cell specific GTPase 1(Tgtp1)	NM_011579	552.57	2.46	8.72e-11	3.07e-07
GTPase, very large interferon inducible 1(Gvin1)	NM_001039160	680.9	1.98	9.79e-11	3.14e-07
biglycan(Bgn)	NM_007542	2641.4	1.18	1.5e-10	4.41e-07
cytochrome b-245, alpha polypeptide(Cyba)	NM_007806	83.13	1.58	1.81e-10	4.57e-07
apolipoprotein L 9a(Apol9a)	NM_001162883	1213.12	1.11	1.81e-10	4.57e-07
dSaCas9KRAB	AAV transgene	361.68	5.99	2.98e-10	7.01e-07
signal-regulatory protein alpha(Sirpa)	NM_001291022	80.59	1.62	3.83e-10	8.45e-07
Rho GTPase activating protein 11A(Arhgap11a)	NM_181416	78.37	1.59	4.38e-10	9.08e-07
guanylate binding protein 3(Gbp3)	NM_001289492	83.06	1.54	4.72e-10	9.25e-07
adenylate cyclase 7(Adcy7)	NM_001109756	39.73	1.95	5.2e-10	9.25e-07
growth differentiation factor 2(Gdf2)	NM_019506	478.04	1.12	5.25e-10	9.25e-07
solute carrier family 7 (cationic amino acid transporter, y+ system), member 8(Slc7a8)	NM_016972	223.5	1.31	7.17e-10	1.2e-06
lymphocyte antigen 6 complex, locus A(Ly6a)	NM_001271417	42.73	1.86	9.03e-10	1.45e-06
peptidylglycine alpha-amidating monooxygenase(Pam)	NM_013626	428.73	1.19	1.15e-09	1.76e-06
sterile alpha motif domain containing 9-like(Samd9l)	NM_010156	526.48	1.12	1.64e-09	2.41e-06
myosin IF(Myo1f)	NM_053214	175.5	1.89	1.83e-09	2.43e-06
dickkopf WNT signaling pathway inhibitor 3(Dkk3)	NM_015814	81.61	1.58	1.76e-09	2.43e-06
angiopoietin-like 2(Angptl2)	NM_011923	200.82	1.19	1.86e-09	2.43e-06
lymphocyte antigen 6 complex, locus A(Ly6a)	NM_001271418	49.6	1.75	2.2e-09	2.76e-06
integrin beta 2(Itgb2)	NM_008404	362.71	1.33	2.29e-09	2.79e-06
lymphocyte antigen 6 complex, locus E(Ly6e)	NM_001164036	698.4	1.21	2.55e-09	3e-06
lymphocyte antigen 6 complex, locus A(Ly6a)	NM_001271419	50.24	1.69	2.64e-09	3e-06
lymphocyte antigen 6 complex, locus A(Ly6a)	NM_010738	49.04	1.76	3.23e-09	3.45e-06
toll-like receptor 2(Tlr2)	NM_011905	112.34	1.53	3.16e-09	3.45e-06
nerve growth factor receptor (TNFR superfamily, member 16)(Ngfr)	NM_033217	97.5	1.57	3.56e-09	3.69e-06
predicted gene 4070(Gm4070)	NM_001243040	651.44	1.8	3.99e-09	3.91e-06
macrophage expressed gene 1(Mpeg1)	NM_010821	2782.48	1.29	3.88e-09	3.91e-06
CD36 antigen(Cd36)	NM_001159555	417.9	1.07	4.27e-09	4.07e-06
oxysterol binding protein-like 3(Osbpl3)	NM_027881	29.8	2.03	4.91e-09	4.55e-06
glutathione S-transferase, mu 3(Gstm3)	NM_010359	1802.74	1.63	5.8e-09	5.24e-06
cytochrome b-245, beta polypeptide(Cybb)	NM_007807	813.86	1.37	6.82e-09	6.01e-06
apolipoprotein L 9a(Apol9a)	NM_173786	1197.44	1.02	7.22e-09	6.2e-06
SH3/ankyrin domain gene 2(Shank2)	NM_001113373	75.43	2.16	8.4e-09	6.89e-06
lymphocyte antigen 6 complex, locus E(Ly6e)	NM_001164037	719.63	1.22	8.24e-09	6.89e-06
cathepsin S(Ctss)	NM_021281	492.01	1.06	8.7e-09	6.97e-06
dedicator of cyto-kinesis 2(Dock2)	NM_033374	180.01	1.76	9.12e-09	7.07e-06
NCK associated protein 1 like(Nckap1l)	NM_153505	344.78	1.52	9.23e-09	7.07e-06
C-type lectin domain family 7, member a(Clec7a)	NR_132130	102.63	2	1.03e-08	7.7e-06
CD68 antigen(Cd68)	NM_001291058	191.68	1.18	1.17e-08	8.59e-06
decorin(Dcn)	NM_007833	1244.4	1.12	1.27e-08	8.78e-06
chemokine (C-X-C motif) ligand 16(Cxcl16)	NM_023158	329.26	1.1	1.26e-08	8.78e-06
interferon gamma inducible protein 30(Ifi30)	NM_023065	454.58	1.01	1.27e-08	8.78e-06
lymphocyte antigen 6 complex, locus E(Ly6e)	NM_008529	686.74	1.1	1.3e-08	8.81e-06
zinc finger E-box binding homeobox 2(Zeb2)	NM_001289521	249.87	1.09	1.37e-08	9.09e-06
decorin(Dcn)	NM_001190451	1450.25	1.1	1.44e-08	9.42e-06
follistatin-like 1(Fstl1)	NM_008047	82.19	1.36	1.48e-08	9.46e-06
guanylate binding protein 4(Gbp4)	NM_008620	108.68	1.4	1.54e-08	9.59e-06
a disintegrin-like and metallopeptidase (reprolysin type) with thrombospondin type 1 motif, 2(Adamts2)	NM_175643	149.83	1.16	1.55e-08	9.59e-06
glutathione S-transferase, alpha 1 (Ya)(Gsta1)	NM_008181	214.12	2.04	1.71e-08	1.04e-05
transforming growth factor, beta induced(Tgfbi)	NM_009369	839.63	1.13	1.77e-08	1.06e-05
lymphocyte-activation gene 3(Lag3)	NM_008479	27.15	2.14	1.95e-08	1.14e-05
phospholipase D family, member 4(Pld4)	NM_178911	278.35	1.08	2.02e-08	1.17e-05
fibulin 5(Fbln5)	NM_011812	95.45	1.29	2.4e-08	1.36e-05
T cell specific GTPase 2(Tgtp2)	NM_001145164	413.66	2.18	2.73e-08	1.48e-05
cytoglobin(Cygb)	NM_030206	196.73	1.29	2.67e-08	1.48e-05
interleukin 18 binding protein(Il18bp)	NM_010531	495.19	1.02	2.74e-08	1.48e-05
histone deacetylase 9(Hdac9)	NM_024124	33.73	2.08	2.85e-08	1.51e-05
AXL receptor tyrosine kinase(Axl)	NM_009465	292.54	1.21	2.86e-08	1.51e-05
solute carrier family 15, member 3(Slc15a3)	NM_023044	320.37	1.1	3.22e-08	1.64e-05
zinc finger E-box binding homeobox 2(Zeb2)	NM_015753	251.15	1.09	3.22e-08	1.64e-05
Rho GTPase activating protein 19(Arhgap19)	NM_001163495	105.64	1.29	3.52e-08	1.77e-05
laminin, alpha 2(Lama2)	NM_008481	52.83	1.69	3.94e-08	1.96e-05
predicted gene 4070(Gm4070)	NM_001243039	641.85	1.79	4.49e-08	2.2e-05
guanylate-binding protein 9(Gbp9)	NM_172777	279.08	1.53	5.19e-08	2.49e-05
proteasome (prosome, macropain) subunit, beta type 9 (large multifunctional peptidase 2)(Psmb9)	NM_013585	255.65	1.12	5.22e-08	2.49e-05
CD83 antigen(Cd83)	NM_001289915	30.77	1.92	5.55e-08	2.61e-05
coiled-coil domain containing 80(Ccdc80)	NM_026439	206.17	1.34	5.65e-08	2.62e-05
capping protein (actin filament), gelsolin-like(Capg)	NM_001271395	20.89	2.2	6.51e-08	2.82e-05
lecithin-retinol acyltransferase (phosphatidylcholine-retinol-O-acyltransferase)(Lrat)	NM_023624	707.83	1.32	6.56e-08	2.82e-05
lymphocyte antigen 6 complex, locus E(Ly6e)	NM_001164039	661.3	1.25	6.38e-08	2.82e-05
milk fat globule-EGF factor 8 protein(Mfge8)	NM_008594	114.33	1.18	6.43e-08	2.82e-05
sterol O-acyltransferase 1(Soat1)	NM_009230	136.43	1.17	6.41e-08	2.82e-05
cathepsin S(Ctss)	NM_001267695	463.75	1.08	6.57e-08	2.82e-05
multivesicular body subunit 12B(Mvb12b)	NM_175184	64.13	1.45	6.85e-08	2.84e-05
collagen, type VI, alpha 1(Col6a1)	NM_009933	180.26	1.22	6.76e-08	2.84e-05
transforming growth factor, beta receptor II(Tgfbr2)	NM_009371	463.26	0.95	6.82e-08	2.84e-05
CD84 antigen(Cd84)	NM_001289470	99.25	1.26	7.21e-08	2.95e-05
AXL receptor tyrosine kinase(Axl)	NM_001190974	283.21	1.23	7.71e-08	3.12e-05
guanylate-binding protein 10(Gbp10)	NM_001039646	638.37	2.27	7.93e-08	3.18e-05
myoferlin(Myof)	NM_001099634	62.61	1.59	8.75e-08	3.44e-05
interferon-induced protein with tetratricopeptide repeats 2(Ifit2)	NM_008332	194.45	1.09	8.77e-08	3.44e-05
GTPase, very large interferon inducible 1(Gvin1)	NM_029000	672.74	1.85	9.1e-08	3.52e-05
lysosomal-associated protein transmembrane 5(Laptm5)	NM_010686	900.32	1.28	1e-07	3.84e-05
interferon regulatory factor 7(Irf7)	NM_001252600	371.45	1.04	1.04e-07	3.96e-05
toll-like receptor 9(Tlr9)	NM_031178	32.06	2.58	1.06e-07	3.99e-05
natural killer cell group 7 sequence(Nkg7)	NM_024253	35.02	2.66	1.15e-07	4.25e-05
FYVE, RhoGEF and PH domain containing 2(Fgd2)	NM_001159538	44.32	1.57	1.2e-07	4.39e-05
selectin, platelet (p-selectin) ligand(Selplg)	NM_009151	118.91	1.24	1.25e-07	4.55e-05
guanylate-binding protein 8(Gbp8)	NM_029509	109.96	1.83	1.47e-07	5.27e-05
mixed lineage kinase domain-like(Mlkl)	NM_029005	72.01	1.43	1.56e-07	5.57e-05
eosinophil-associated, ribonuclease A family, member 2(Ear2)	NM_007895	51.97	1.54	1.67e-07	5.89e-05

## Sheet: Supp Data 7
Supplementary Data 7. Top 100 genes with significantly altered gene expression for RNA-sequencing of liver tissue from mice treated with AAVs expressing dSaCas9KRAB and Pcsk9-targeting gRNA compared to an AAV-dSaCas9KRAB control at 4e11 viral genomes/vector/mouse.
Genes are ranked by false discovery rate, FDR < 0.05. Gene associated with immune response are bolded.
Gene Name	Transcript	Mean Signal	log2(Fold Change)	p-value	FDR
SH3/ankyrin domain gene 2(Shank2)	NM_001081370	66.07	1.48	2.67e-08	0.000941
DNA primase, p49 subunit(Prim1)	NM_008921	46.98	1.44	2.01e-06	0.0355
breast cancer 2, early onset(Brca2)	NM_001081001	49.5	1.36	9.27e-06	0.109
predicted gene, 16793(Gm16793)	NR_040376	14.99	2.04	3.45e-05	0.237
kynurenine aminotransferase 1(Kyat1)	NM_172404	2323.12	0.68	3.94e-05	0.237
wingless-type MMTV integration site family, member 5B(Wnt5b)	NM_009525	48.39	1.36	4.03e-05	0.237
coiled-coil domain containing 141(Ccdc141)	NM_001025576	281.95	-0.73	6.43e-05	0.304
serine/arginine-rich splicing factor 5(Srsf5)	NM_001079694	430.49	0.7	6.9e-05	0.304
solute carrier family 7 (cationic amino acid transporter, y+ system), member 7(Slc7a7)	NM_001253679	37.13	1.16	0.000112	0.439
NLR family, pyrin domain containing 12(Nlrp12)	NM_001033431	738.24	-0.71	0.000137	0.44
family with sequence similarity 134, member B(Fam134b)	NM_001277318	313.01	-0.86	0.000148	0.44
neuronal guanine nucleotide exchange factor(Ngef)	NM_001111314	254.54	0.82	0.000152	0.44
cytochrome P450, family 26, subfamily b, polypeptide 1(Cyp26b1)	NM_001177713	255.14	1.29	0.000175	0.44
adrenergic receptor, alpha 1b(Adra1b)	NM_007416	228.74	0.71	0.000185	0.44
caseinolytic mitochondrial matrix peptidase chaperone subunit(Clpx)	NM_001044389	1791.76	-0.64	0.000187	0.44
caseinolytic mitochondrial matrix peptidase chaperone subunit(Clpx)	NM_011802	1936.03	-0.65	0.000229	0.505
mitochondrial ribosomal protein L47(Mrpl47)	NM_029017	98.65	0.8	0.000324	0.612
electron transfer flavoprotein beta subunit lysine methyltransferase(Etfbkmt)	NM_177101	213.12	0.67	0.00038	0.612
G protein-coupled receptor 155(Gpr155)	NM_001276444	242.97	0.68	0.000382	0.612
2'-5' oligoadenylate synthetase-like 1(Oasl1)	NM_145209	473.34	0.62	0.000411	0.612
WAS/WASL interacting protein family, member 3(Wipf3)	NM_001167860	163.12	-1.31	0.000415	0.612
RAR-related orphan receptor gamma(Rorc)	NM_011281	342.09	0.65	0.000419	0.612
splA/ryanodine receptor domain and SOCS box containing 4(Spsb4)	NM_145134	47.3	1.25	0.000429	0.612
serine/arginine-rich splicing factor 5(Srsf5)	NM_009159	350.07	0.69	0.000458	0.612
uncharacterized LOC102631757(LOC102631757)	NR_110502	32.01	1.12	0.00046	0.612
glucokinase(Gck)	NM_001287386	2239.2	-0.73	0.000461	0.612
thrombomodulin(Thbd)	NM_009378	388.84	-1.13	0.000494	0.612
GDP-mannose pyrophosphorylase B(Gmppb)	NM_177910	437.94	0.6	0.000502	0.612
family with sequence similarity 107, member A(Fam107a)	NM_183187	16.51	-2.58	0.000503	0.612
SH3/ankyrin domain gene 2(Shank2)	NM_001113373	89.06	1.17	0.000537	0.621
WAS/WASL interacting protein family, member 3(Wipf3)	NM_001167861	157.56	-0.95	0.000558	0.621
zinc finger and BTB domain containing 16(Zbtb16)	NM_001033324	308.12	-1.61	0.000583	0.621
cytochrome P450, family 26, subfamily b, polypeptide 1(Cyp26b1)	NM_175475	272.35	1.22	0.000586	0.621
sema domain, immunoglobulin domain (Ig), transmembrane domain (TM) and short cytoplasmic domain, (semaphorin) 4C(Sema4c)	NM_001304330	53.88	-0.96	0.000667	0.621
REC8 meiotic recombination protein(Rec8)	NM_020002	56.85	1.27	0.000674	0.621
transmembrane and tetratricopeptide repeat containing 4(Tmtc4)	NM_028651	117.49	0.72	0.000674	0.621
zinc finger protein 354A(Zfp354a)	NM_001326566	51.17	0.89	0.000694	0.621
glucokinase(Gck)	NM_010292	1967.4	-0.72	0.000702	0.621
spermine synthase(Sms)	NM_009214	166.67	0.67	0.000707	0.621
ribonuclease H2, subunit B(Rnaseh2b)	NM_026001	78.82	0.83	0.000712	0.621
G protein-coupled receptor 155(Gpr155)	NM_001190297	251.63	0.74	0.000754	0.621
Src homology 2 domain containing F(Shf)	NM_001013829	96.45	0.74	0.000756	0.621
insulin induced gene 2(Insig2)	NM_001271532	1434.91	-0.83	0.000773	0.621
tumor necrosis factor (ligand) superfamily, member 10(Tnfsf10)	NM_009425	245.04	0.81	0.000776	0.621
eukaryotic translation initiation factor 4E binding protein 3(Eif4ebp3)	NM_201256	918.11	-0.95	0.000857	0.671
5,10-methylenetetrahydrofolate reductase(Mthfr)	NR_027809	91.44	-0.75	0.000899	0.689
inhibin beta-B(Inhbb)	NM_008381	212.75	-1.41	0.000942	0.692
insulin induced gene 2(Insig2)	NM_133748	1880.67	-0.81	0.000961	0.692
intraflagellar transport 57(Ift57)	NM_028680	18.2	1.36	0.000979	0.692
insulin induced gene 2(Insig2)	NM_178082	1904.88	-0.8	0.000981	0.692
thymidine kinase 1(Tk1)	NM_001271729	92.8	0.76	0.00107	0.727
peptidylprolyl isomerase (cyclophilin)-like 1(Ppil1)	NM_026845	177.54	0.64	0.00107	0.727
general transcription factor II A, 2(Gtf2a2)	NM_001039519	50.45	0.88	0.00114	0.747
uridine monophosphate synthetase(Umps)	NM_009471	640.33	0.57	0.00115	0.747
period circadian clock 3(Per3)	NM_001289878	109.36	1.23	0.00117	0.747
carboxylesterase 1F(Ces1f)	NM_144930	6718.92	0.63	0.00119	0.747
solute carrier family 25, member 37(Slc25a37)	NM_026331	977.42	0.61	0.00122	0.757
ring finger protein 144B(Rnf144b)	NM_001170643	679.42	-0.61	0.00127	0.772
insulin induced gene 2(Insig2)	NM_001271531	1809.16	-0.82	0.00134	0.786
arrestin domain containing 3(Arrdc3)	NM_001042591	2705.71	-1.5	0.00136	0.786
hairy and enhancer of split 6(Hes6)	NM_019479	863.73	0.78	0.00138	0.786
zinc finger protein 324(Zfp324)	NM_178732	231.61	0.6	0.00138	0.786
cyclin-dependent kinase 12(Cdk12)	NM_001109628	221.21	-0.57	0.00147	0.823
DAN domain family member 5, BMP antagonist(Dand5)	NM_201227	26.55	1.14	0.0015	0.827
3-hydroxybutyrate dehydrogenase, type 2(Bdh2)	NM_027208	43.39	0.89	0.00155	0.843
family with sequence similarity 47, member E(Fam47e)	NM_001033478	132.8	1.11	0.0016	0.852
OCIA domain containing 2(Ociad2)	NM_001310636	224.68	0.65	0.00162	0.852
aryl hydrocarbon receptor nuclear translocator-like(Arntl)	NM_001243048	97.09	-1.09	0.00167	0.864
wingless-type MMTV integration site family, member 5B(Wnt5b)	NM_001271757	44.73	0.9	0.00171	0.867
fructosamine 3 kinase(Fn3k)	NM_022014	78.94	0.74	0.00172	0.867
meteorin, glial cell differentiation regulator(Metrn)	NM_133719	44.81	0.84	0.00181	0.882
nicotinamide nucleotide adenylyltransferase 3(Nmnat3)	NM_144533	73.78	0.76	0.00182	0.882
expressed sequence AW554918(AW554918)	NM_001033532	52.56	0.82	0.00185	0.882
RNA binding motif protein 43(Rbm43)	NM_001141981	21.59	1.19	0.00187	0.882
tumor necrosis factor, alpha-induced protein 8-like 3(Tnfaip8l3)	NM_001033535	13.71	2.17	0.00188	0.882
thymidine phosphorylase(Tymp)	NM_138302	838.5	-0.51	0.00194	0.889
GINS complex subunit 3 (Psf3 homolog)(Gins3)	NM_030198	16.16	1.33	0.00196	0.889
Meis homeobox 2(Meis2)	NM_001159569	13.17	1.44	0.00197	0.889
ribosomal protein S6 kinase, polypeptide 5(Rps6ka5)	NM_153587	23.11	1.12	0.00205	0.904
mesencephalic astrocyte-derived neurotrophic factor(Manf)	NM_029103	1708.37	0.53	0.00206	0.904
F-box and leucine-rich repeat protein 22(Fbxl22)	NM_175206	24.98	1.13	0.00211	0.904
zinc finger, CCHC domain containing 11(Zcchc11)	NM_175472	621.11	0.67	0.00213	0.904
glutathione S-transferase, alpha 4(Gsta4)	NM_010357	783.71	0.65	0.00214	0.904
BCL6 interacting corepressor(Bcor)	NM_175046	99.74	-1.02	0.00215	0.904
sarcalumenin(Srl)	NM_175347	14.38	1.67	0.00223	0.924
platelet endothelial aggregation receptor 1(Pear1)	NM_152799	32.42	-0.94	0.00225	0.924
family with sequence similarity 47, member E(Fam47e)	NM_001170571	94.86	1.13	0.00233	0.926
apolipoprotein L 7a(Apol7a)	NM_029419	1081.33	0.57	0.00234	0.926
leucine-rich repeat, immunoglobulin-like and transmembrane domains 2(Lrit2)	NM_173418	96.73	0.9	0.00239	0.926
E2F transcription factor 1(E2f1)	NM_007891	90.86	0.7	0.00244	0.926
phosphoribosyl pyrophosphate synthetase 2(Prps2)	NM_026662	170.6	0.68	0.0025	0.926
family with sequence similarity 65, member B(Fam65b)	NM_001286100	36.42	0.92	0.00256	0.926
guanosine monophosphate reductase(Gmpr)	NM_025508	12.34	1.56	0.00258	0.926
solute carrier family 26, member 6(Slc26a6)	NM_134420	71.08	0.74	0.0026	0.926
solute carrier family 39 (zinc transporter), member 10(Slc39a10)	NM_172653	199.98	0.56	0.00264	0.926
zinc finger protein 112(Zfp112)	NM_021307	27.32	1.02	0.00265	0.926
A kinase (PRKA) anchor protein (gravin) 12(Akap12)	NM_031185	413.33	-1.36	0.00267	0.926
syntrophin, gamma 2(Sntg2)	NM_001324520	13.47	1.31	0.00274	0.926
erythrocyte membrane protein band 4.1 like 1(Epb41l1)	NM_001291122	17.12	1.49	0.00275	0.926

## Sheet: Supp Data 8
Supplementary Data 8. Genes with significantly altered gene expression for RNA-sequencing of liver tissue from mice treated with AAV expressing Pcsk9-targeting gRNA at 4e11 viral genomes/vector/mouse compared to a PBS control
Genes are ranked by false discovery rate, FDR < 0.05. Gene associated with immune response are bolded.
Gene Name	Transcript	Mean Signal	log2(Fold Change)	p-value	FDR
cytochrome P450, family 26, subfamily b, polypeptide 1(Cyp26b1)	NM_001177713	137.28	3.29	2.79e-17	4.91e-13
cytochrome P450, family 26, subfamily b, polypeptide 1(Cyp26b1)	NM_175475	126.12	3.43	2.47e-17	4.91e-13
oxysterol binding protein-like 3(Osbpl3)	NM_027881	30.49	-2.07	1.8e-09	2.11e-05
talin 2(Tln2)	NM_001081242	379.16	-1.2	5.75e-09	5.07e-05
acid-sensing (proton-gated) ion channel family member 5(Asic5)	NM_021370	218.77	-1.18	1.15e-08	5.34e-05
ring finger protein 125(Rnf125)	NM_026301	867.02	-1.31	7.86e-09	5.34e-05
arylsulfatase G(Arsg)	NM_028710	418.69	-1.06	1.13e-08	5.34e-05
protein phosphatase 1K (PP2C domain containing)(Ppm1k)	NM_175523	1171.5	-1.05	1.21e-08	5.34e-05
ubiquitin-conjugating enzyme E2U (putative)(Ube2u)	NM_001033773	36.35	-1.77	1.86e-08	6.55e-05
copine V(Cpne5)	NM_153166	17.27	-3.04	1.83e-08	6.55e-05
oxysterol binding protein-like 3(Osbpl3)	NM_001163645	35.6	-1.68	9.79e-08	0.000314
cysteine-rich hydrophobic domain 1(Chic1)	NM_009767	115.25	-1.22	4.07e-07	0.0012
apolipoprotein L 9a(Apol9a)	NM_001162883	597.38	0.85	5.59e-07	0.00152
NLR family, pyrin domain containing 12(Nlrp12)	NM_001033431	1450.78	-0.99	6.44e-07	0.00162
BTG3 associated nuclear protein(Banp)	NM_001110100	69.46	-1.26	1.29e-06	0.00297
insulin induced gene 2(Insig2)	NM_001271532	2083.77	-1.22	1.41e-06	0.00297
dual specificity phosphatase 6(Dusp6)	NM_026268	677.82	-1.22	1.43e-06	0.00297
interferon regulatory factor 7(Irf7)	NM_016850	256.14	0.86	1.58e-06	0.00307
adaptor protein, phosphotyrosine interaction, PH domain and leucine zipper containing 1(Appl1)	NM_145221	562.13	-0.88	1.65e-06	0.00307
myosin, heavy polypeptide 10, non-muscle(Myh10)	NM_175260	804.75	-1	1.75e-06	0.00308
squalene epoxidase(Sqle)	NM_009270	1006.36	1.82	1.93e-06	0.00323
apolipoprotein L 9a(Apol9a)	NM_173786	624.57	0.79	2.52e-06	0.00404
insulin induced gene 2(Insig2)	NM_178082	2813.48	-1.17	2.69e-06	0.00412
solute carrier family 45, member 3(Slc45a3)	NM_001177628	641.31	-0.78	3.57e-06	0.00525
chemokine (C-C motif) receptor 5(Ccr5)	NM_009917	108.79	1.31	4.03e-06	0.00568
zinc finger and BTB domain containing 16(Zbtb16)	NM_001033324	813.5	-2.26	4.37e-06	0.00593
insulin induced gene 2(Insig2)	NM_133748	2727.15	-1.15	4.74e-06	0.00619
calcium binding and coiled coil domain 1(Calcoco1)	NM_026192	711.86	-0.82	5.03e-06	0.00633
insulin induced gene 2(Insig2)	NM_001271531	2630.77	-1.19	6.39e-06	0.00731
perilipin 2(Plin2)	NM_007408	11139.6	-0.87	6.43e-06	0.00731
thymidine phosphorylase(Tymp)	NM_138302	1249.38	-0.81	6.06e-06	0.00731
S phase cyclin A-associated protein in the ER(Scaper)	NM_001081341	136.12	-0.94	1.02e-05	0.00888
SCO2 cytochrome c oxidase assembly protein(Sco2)	NM_001111288	426.81	-0.99	1.03e-05	0.00888
interferon regulatory factor 7(Irf7)	NM_001252601	233.9	0.77	9.87e-06	0.00888
procollagen-proline, 2-oxoglutarate 4-dioxygenase (proline 4-hydroxylase), alpha 1 polypeptide(P4ha1)	NM_001316371	176.5	-0.94	9.81e-06	0.00888
ephrin A5(Efna5)	NM_010109	48.91	-1.27	8.72e-06	0.00888
DnaJ heat shock protein family (Hsp40) member B1(Dnajb1)	NM_018808	575.48	-0.88	8.64e-06	0.00888
growth arrest specific 6(Gas6)	NM_019521	782.71	1.01	9.55e-06	0.00888
AT hook, DNA binding motif, containing 1(Ahdc1)	NM_146155	348.54	-1.18	9.32e-06	0.00888
BCL2-associated transcription factor 1(Bclaf1)	NM_153787	399.57	-0.84	8.17e-06	0.00888
inter-alpha (globulin) inhibitor H5(Itih5)	NM_172471	519.55	-0.84	9.25e-06	0.00888
mevalonate (diphospho) decarboxylase(Mvd)	NR_028354	95.52	1.73	1.14e-05	0.00957
transmembrane protein 56(Tmem56)	NM_178936	10564.2	-0.74	1.21e-05	0.00996
D site albumin promoter binding protein(Dbp)	NM_016974	265.36	2.21	1.29e-05	0.0103
BCL2-like 14 (apoptosis facilitator)(Bcl2l14)	NM_025778	7.8	-3.05	1.42e-05	0.0111
nebulin(Neb)	NM_010889	518.99	-0.98	1.72e-05	0.0129
transmembrane and tetratricopeptide repeat containing 2(Tmtc2)	NM_177368	392.95	-1.08	1.72e-05	0.0129
aarF domain containing kinase 5(Adck5)	NM_172960	331.98	-0.8	2.34e-05	0.0172
melatonin receptor 1A(Mtnr1a)	NM_008639	36.75	-1.55	2.46e-05	0.0173
solute carrier family 25 (mitochondrial carrier, glutamate), member 22(Slc25a22)	NM_026646	2694.62	-0.71	2.43e-05	0.0173
aminoadipate aminotransferase(Aadat)	NM_011834	3080.38	-0.74	2.58e-05	0.0178
SRY (sex determining region Y)-box 7(Sox7)	NM_011446	102.97	-1.35	2.74e-05	0.0186
receptor tyrosine kinase-like orphan receptor 1(Ror1)	NM_013845	91.22	1.17	2.95e-05	0.0194
BTG3 associated nuclear protein(Banp)	NM_016812	83.54	-1.26	2.97e-05	0.0194
cyclin G2(Ccng2)	NM_007635	306.11	-0.77	3.28e-05	0.021
interferon regulatory factor 7(Irf7)	NM_001252600	195.23	0.72	3.86e-05	0.0243
protein kinase C, eta(Prkch)	NM_001313977	97.79	-1.24	4.06e-05	0.0243
cyclin M3(Cnnm3)	NM_001331209	95.56	-1.01	4.06e-05	0.0243
RIKEN cDNA 2810047C21 gene 1(2810047C21Rik1)	NR_015598	22.16	1.44	4.03e-05	0.0243
aristaless-like homeobox 4(Alx4)	NM_007442	19.69	-1.65	4.24e-05	0.0249
interferon-induced protein with tetratricopeptide repeats 3B(Ifit3b)	NM_001005858	103.54	0.86	4.56e-05	0.0259
immunity-related GTPase family M member 2(Irgm2)	NM_019440	1357.14	0.81	4.52e-05	0.0259
sorbin and SH3 domain containing 3(Sorbs3)	NM_011366	208.18	-0.88	4.69e-05	0.0262
arylsulfatase G(Arsg)	NM_001166177	222	-1.03	4.89e-05	0.0269
RNA binding motif protein 39(Rbm39)	NM_001291115	453.74	-0.77	5.66e-05	0.0302
thymocyte selection-associated high mobility group box(Tox)	NM_145711	141.53	-0.94	5.63e-05	0.0302
dual specificity phosphatase 5(Dusp5)	NM_001085390	14.25	-1.87	6.18e-05	0.0321
RIKEN cDNA 1700024P16 gene(1700024P16Rik)	NM_001162980	62.69	-1.05	6.18e-05	0.0321
gap junction protein, alpha 1(Gja1)	NM_010288	161.64	-1.07	6.36e-05	0.0325
midnolin(Midn)	NM_001305798	329.94	-0.79	6.98e-05	0.0352
coiled-coil domain containing 141(Ccdc141)	NM_001025576	304.29	-0.75	8.4e-05	0.0417
general transcription factor II A, 1(Gtf2a1)	NM_175335	213.82	-0.79	8.69e-05	0.0426
ArfGAP with SH3 domain, ankyrin repeat and PH domain 2(Asap2)	NM_001004364	94.82	-0.86	0.000102	0.0481
solute carrier family 25 (mitochondrial carrier, glutamate), member 22(Slc25a22)	NM_001177576	2679.3	-0.65	0.000101	0.0481
absent in melanoma 1(Aim1)	NM_172393	875.32	-0.71	0.000101	0.0481
nuclear factor, erythroid derived 2, like 2(Nfe2l2)	NR_132727	72.22	-0.92	0.000105	0.0488
ADP-ribosylation factor-like 4A(Arl4a)	NM_001039515	292.78	-0.75	0.000112	0.0496
Ngfi-A binding protein 2(Nab2)	NM_008668	366.6	-1.07	0.000111	0.0496
procollagen-proline, 2-oxoglutarate 4-dioxygenase (proline 4-hydroxylase), alpha 1 polypeptide(P4ha1)	NM_011030	170.49	-0.9	0.00011	0.0496
tripartite motif-containing 30D(Trim30d)	NM_199146	90.65	0.82	0.000113	0.0496

## Sheet: Supp Data 9
Supplementary Data 9. Top 100 genes with significantly altered gene expression for RNA-sequencing of liver tissue from mice treated with AAV expressing dSaCas9KRAB at 4e11 viral genomes/vectors/mouse compared to a PBS control.
Genes are ranked by false discovery rate, FDR < 0.05. Gene associated with immune response are bolded.
Gene Name	Transcript	Mean Signal	log2(Fold Change)	p-value	FDR
cytochrome P450, family 26, subfamily b, polypeptide 1(Cyp26b1)	NM_001177713	137.28	3.29	2.79e-17	4.91e-13
cytochrome P450, family 26, subfamily b, polypeptide 1(Cyp26b1)	NM_175475	126.12	3.43	2.47e-17	4.91e-13
oxysterol binding protein-like 3(Osbpl3)	NM_027881	30.49	-2.07	1.8e-09	2.11e-05
talin 2(Tln2)	NM_001081242	379.16	-1.2	5.75e-09	5.07e-05
acid-sensing (proton-gated) ion channel family member 5(Asic5)	NM_021370	218.77	-1.18	1.15e-08	5.34e-05
ring finger protein 125(Rnf125)	NM_026301	867.02	-1.31	7.86e-09	5.34e-05
arylsulfatase G(Arsg)	NM_028710	418.69	-1.06	1.13e-08	5.34e-05
protein phosphatase 1K (PP2C domain containing)(Ppm1k)	NM_175523	1171.5	-1.05	1.21e-08	5.34e-05
ubiquitin-conjugating enzyme E2U (putative)(Ube2u)	NM_001033773	36.35	-1.77	1.86e-08	6.55e-05
copine V(Cpne5)	NM_153166	17.27	-3.04	1.83e-08	6.55e-05
oxysterol binding protein-like 3(Osbpl3)	NM_001163645	35.6	-1.68	9.79e-08	0.000314
cysteine-rich hydrophobic domain 1(Chic1)	NM_009767	115.25	-1.22	4.07e-07	0.0012
apolipoprotein L 9a(Apol9a)	NM_001162883	597.38	0.85	5.59e-07	0.00152
NLR family, pyrin domain containing 12(Nlrp12)	NM_001033431	1450.78	-0.99	6.44e-07	0.00162
BTG3 associated nuclear protein(Banp)	NM_001110100	69.46	-1.26	1.29e-06	0.00297
insulin induced gene 2(Insig2)	NM_001271532	2083.77	-1.22	1.41e-06	0.00297
dual specificity phosphatase 6(Dusp6)	NM_026268	677.82	-1.22	1.43e-06	0.00297
interferon regulatory factor 7(Irf7)	NM_016850	256.14	0.86	1.58e-06	0.00307
adaptor protein, phosphotyrosine interaction, PH domain and leucine zipper containing 1(Appl1)	NM_145221	562.13	-0.88	1.65e-06	0.00307
myosin, heavy polypeptide 10, non-muscle(Myh10)	NM_175260	804.75	-1	1.75e-06	0.00308
squalene epoxidase(Sqle)	NM_009270	1006.36	1.82	1.93e-06	0.00323
apolipoprotein L 9a(Apol9a)	NM_173786	624.57	0.79	2.52e-06	0.00404
insulin induced gene 2(Insig2)	NM_178082	2813.48	-1.17	2.69e-06	0.00412
solute carrier family 45, member 3(Slc45a3)	NM_001177628	641.31	-0.78	3.57e-06	0.00525
chemokine (C-C motif) receptor 5(Ccr5)	NM_009917	108.79	1.31	4.03e-06	0.00568
zinc finger and BTB domain containing 16(Zbtb16)	NM_001033324	813.5	-2.26	4.37e-06	0.00593
insulin induced gene 2(Insig2)	NM_133748	2727.15	-1.15	4.74e-06	0.00619
calcium binding and coiled coil domain 1(Calcoco1)	NM_026192	711.86	-0.82	5.03e-06	0.00633
insulin induced gene 2(Insig2)	NM_001271531	2630.77	-1.19	6.39e-06	0.00731
perilipin 2(Plin2)	NM_007408	11139.6	-0.87	6.43e-06	0.00731
thymidine phosphorylase(Tymp)	NM_138302	1249.38	-0.81	6.06e-06	0.00731
S phase cyclin A-associated protein in the ER(Scaper)	NM_001081341	136.12	-0.94	1.02e-05	0.00888
SCO2 cytochrome c oxidase assembly protein(Sco2)	NM_001111288	426.81	-0.99	1.03e-05	0.00888
interferon regulatory factor 7(Irf7)	NM_001252601	233.9	0.77	9.87e-06	0.00888
procollagen-proline, 2-oxoglutarate 4-dioxygenase (proline 4-hydroxylase), alpha 1 polypeptide(P4ha1)	NM_001316371	176.5	-0.94	9.81e-06	0.00888
ephrin A5(Efna5)	NM_010109	48.91	-1.27	8.72e-06	0.00888
DnaJ heat shock protein family (Hsp40) member B1(Dnajb1)	NM_018808	575.48	-0.88	8.64e-06	0.00888
growth arrest specific 6(Gas6)	NM_019521	782.71	1.01	9.55e-06	0.00888
AT hook, DNA binding motif, containing 1(Ahdc1)	NM_146155	348.54	-1.18	9.32e-06	0.00888
BCL2-associated transcription factor 1(Bclaf1)	NM_153787	399.57	-0.84	8.17e-06	0.00888
inter-alpha (globulin) inhibitor H5(Itih5)	NM_172471	519.55	-0.84	9.25e-06	0.00888
mevalonate (diphospho) decarboxylase(Mvd)	NR_028354	95.52	1.73	1.14e-05	0.00957
transmembrane protein 56(Tmem56)	NM_178936	10564.2	-0.74	1.21e-05	0.00996
D site albumin promoter binding protein(Dbp)	NM_016974	265.36	2.21	1.29e-05	0.0103
BCL2-like 14 (apoptosis facilitator)(Bcl2l14)	NM_025778	7.8	-3.05	1.42e-05	0.0111
nebulin(Neb)	NM_010889	518.99	-0.98	1.72e-05	0.0129
transmembrane and tetratricopeptide repeat containing 2(Tmtc2)	NM_177368	392.95	-1.08	1.72e-05	0.0129
aarF domain containing kinase 5(Adck5)	NM_172960	331.98	-0.8	2.34e-05	0.0172
melatonin receptor 1A(Mtnr1a)	NM_008639	36.75	-1.55	2.46e-05	0.0173
solute carrier family 25 (mitochondrial carrier, glutamate), member 22(Slc25a22)	NM_026646	2694.62	-0.71	2.43e-05	0.0173
aminoadipate aminotransferase(Aadat)	NM_011834	3080.38	-0.74	2.58e-05	0.0178
SRY (sex determining region Y)-box 7(Sox7)	NM_011446	102.97	-1.35	2.74e-05	0.0186
receptor tyrosine kinase-like orphan receptor 1(Ror1)	NM_013845	91.22	1.17	2.95e-05	0.0194
BTG3 associated nuclear protein(Banp)	NM_016812	83.54	-1.26	2.97e-05	0.0194
cyclin G2(Ccng2)	NM_007635	306.11	-0.77	3.28e-05	0.021
interferon regulatory factor 7(Irf7)	NM_001252600	195.23	0.72	3.86e-05	0.0243
protein kinase C, eta(Prkch)	NM_001313977	97.79	-1.24	4.06e-05	0.0243
cyclin M3(Cnnm3)	NM_001331209	95.56	-1.01	4.06e-05	0.0243
RIKEN cDNA 2810047C21 gene 1(2810047C21Rik1)	NR_015598	22.16	1.44	4.03e-05	0.0243
aristaless-like homeobox 4(Alx4)	NM_007442	19.69	-1.65	4.24e-05	0.0249
interferon-induced protein with tetratricopeptide repeats 3B(Ifit3b)	NM_001005858	103.54	0.86	4.56e-05	0.0259
immunity-related GTPase family M member 2(Irgm2)	NM_019440	1357.14	0.81	4.52e-05	0.0259
sorbin and SH3 domain containing 3(Sorbs3)	NM_011366	208.18	-0.88	4.69e-05	0.0262
arylsulfatase G(Arsg)	NM_001166177	222	-1.03	4.89e-05	0.0269
RNA binding motif protein 39(Rbm39)	NM_001291115	453.74	-0.77	5.66e-05	0.0302
thymocyte selection-associated high mobility group box(Tox)	NM_145711	141.53	-0.94	5.63e-05	0.0302
dual specificity phosphatase 5(Dusp5)	NM_001085390	14.25	-1.87	6.18e-05	0.0321
RIKEN cDNA 1700024P16 gene(1700024P16Rik)	NM_001162980	62.69	-1.05	6.18e-05	0.0321
gap junction protein, alpha 1(Gja1)	NM_010288	161.64	-1.07	6.36e-05	0.0325
midnolin(Midn)	NM_001305798	329.94	-0.79	6.98e-05	0.0352
coiled-coil domain containing 141(Ccdc141)	NM_001025576	304.29	-0.75	8.4e-05	0.0417
general transcription factor II A, 1(Gtf2a1)	NM_175335	213.82	-0.79	8.69e-05	0.0426
ArfGAP with SH3 domain, ankyrin repeat and PH domain 2(Asap2)	NM_001004364	94.82	-0.86	0.000102	0.0481
solute carrier family 25 (mitochondrial carrier, glutamate), member 22(Slc25a22)	NM_001177576	2679.3	-0.65	0.000101	0.0481
absent in melanoma 1(Aim1)	NM_172393	875.32	-0.71	0.000101	0.0481
nuclear factor, erythroid derived 2, like 2(Nfe2l2)	NR_132727	72.22	-0.92	0.000105	0.0488
ADP-ribosylation factor-like 4A(Arl4a)	NM_001039515	292.78	-0.75	0.000112	0.0496
Ngfi-A binding protein 2(Nab2)	NM_008668	366.6	-1.07	0.000111	0.0496
procollagen-proline, 2-oxoglutarate 4-dioxygenase (proline 4-hydroxylase), alpha 1 polypeptide(P4ha1)	NM_011030	170.49	-0.9	0.00011	0.0496
tripartite motif-containing 30D(Trim30d)	NM_199146	90.65	0.82	0.000113	0.0496
